# Supplementary material for: Complement activation drives the phagocytosis of necrotic cell debris and resolution of liver injury
Source: Front Immunol. 2024 Dec 17;15:1512470. doi: 10.3389/fimmu.2024.1512470 (PMC11696981; doi:10.3389/fimmu.2024.1512470)
Supplement: Supplementary file 6 [file Table1.xlsx]

## Sheet: Sheet1
	Antibody	Fluorophore	Company	Catalog nr
	Anti-mouse CD11b	BUV395	BD Biosceinces	565976
	Anti-mouse Ly6G	BV786	BD Biosceinces	740953
	Anti-mouse CX3CR1	AF647	Biolegend	149004
	Anti-mouse CCR2	PE-Cy7	Biolegend	150612
	Anti-mouse Ly6C	FITC	Biolegend	128005
	Anti-mouse F4/80	BV421	BD Biosceinces	565411
	Anti-mouse CD11b	PE	Biolegend	101208
	Anti-mouse CCR2	AF700	R&D Systems®	FAB5538N-100
	Ly6G	AF488	Biolegend	127625
	Anti-mouse (i)C3b		Hycult	HM1078-100
	Rabbit mAb to C1q		Abcam	ab182451
	Donkey anti-rabbit IgG	Alexa Fluor 647	Jackson ImmunoResearch	715-605-151
	Donkey anti-rat IgG	Alexa Fluor 488	Jackson ImmunoResearch	711-545-152
	Donkey anti-mouse IgM	Rhodamine Red-X	Jackson ImmunoResearch	715-295-020
	C3/C3b/(i)C3b	In house labeled with DL650	Cederlane	CL7632NA
	ULTRA-LEAF purified anti-mouse/human CD11b	No Azide	Biolegend	101269
	ULTRA-LEAF purified rat IgG2b	No Azide	Biolegend	400671
	Rabbit anti-mouse/human fibrinogen		Agilent Dako	A0080
	Cell line		Supplier	Cat nr
	Hep G2		ATCC	HB-8065
	Animal	Strain	Supplier	Sex	Age
	Mouse	Wild type; C57BL/6JRj	Janvier Labs	Male and female	8 – 12 weeks
	Mouse	RAG2-/-; C57BL/6N-Rag2Tm1/CipheRj (RAG2-/-)	Bred at Rega Animalium	Male and female	8 – 12 weeks
	Mouse	C3-/-; B6.129S4-C3tm1Crr/J	The Jackson Laboratory	Male and female	8 – 12 weeks
	Mouse	CD11b-/-; B6.129S4-Itgamtm1Myd/J	The Jackson Laboratory	Male and female	8 – 12 weeks
	qPCR Primers
	Gene name	Assay ID	Reference	Species	Company
	ALOX5	Hs.PT.56a.39013874	239364326	Human	Integrated DNA Technologies
	PTGS2	Hs.PT.58.77266	239364334	Human	Integrated DNA Technologies
	CYBB	Hs.PT.58.15232180	239364354	Human	Integrated DNA Technologies
	CXCR2	Hs.PT.58.41092811	239364358	Human	Integrated DNA Technologies
	Arg1	Hs.PT.56a.20779559	239364858	Human	Integrated DNA Technologies
	IL-10	Hs.PT.58.2807216	239364862	Human	Integrated DNA Technologies
	Annexin A1	Hs.PT.56a.27417050	239364866	Human	Integrated DNA Technologies
	CXCR4	Hs.PT.58.22298491	239364870	Human	Integrated DNA Technologies
	CASP3	Hs.PT.56a.24277143	239364878	Human	Integrated DNA Technologies
	ABCA1	Hs.PT.58.27452429	239364886	Human	Integrated DNA Technologies
	CDKN1A	Hs.PT.58.40874346.g	239364898	Human	Integrated DNA Technologies
	18s	Hs.PT.39a.22214856.g	238454298	Human	Integrated DNA Technologies
	GAPDH	Hs.PT.39a.22214836	235335255	Human	Integrated DNA Technologies
